# Supplementary material for: A new species of Pnigalio (Hymenoptera, Eulophidae) parasitizing Eriocrania semipurpurella alpina (Lepidoptera, Eriocraniidae) in China, with its biology and a key to Chinese known species
Source: Zookeys. 2017 Aug 2;(687):149–59. doi: 10.3897/zookeys.687.14903 (PMC5672578; doi:10.3897/zookeys.687.14903)
Supplement: XML Treatment for Pnigalio [file zookeys.687.14903-treatment1.xml]

<!DOCTYPE tp:taxon-treatment
  PUBLIC "-//TaxonX//DTD Taxonomic Treatment Publishing DTD v0 20100105//EN" "tax-treatment-NSO.dtd">
<tp:taxon-treatment xmlns:tp="http://www.plazi.org/taxpub"><tp:treatment-meta><kwd-group><label>Taxon classification</label><kwd><named-content xmlns:xlink="http://www.w3.org/1999/xlink" content-type="kingdom">Animalia</named-content></kwd><kwd><named-content xmlns:xlink="http://www.w3.org/1999/xlink" content-type="order">Hymenoptera</named-content></kwd><kwd><named-content xmlns:xlink="http://www.w3.org/1999/xlink" content-type="family">Eulophidae</named-content></kwd></kwd-group><mixed-citation publication-type="journal"><person-group><name><surname>Li</surname><given-names>Tao</given-names></name><name><surname>Yang</surname><given-names>Zhong-Qi</given-names></name><name><surname>Sun</surname><given-names>Shu-Ping</given-names></name><name><surname>Wang</surname><given-names>Rong</given-names></name></person-group><article-title>A new species of <italic><tp:taxon-name><tp:taxon-name-part taxon-name-part-type="genus" reg="Pnigalio">Pnigalio</tp:taxon-name-part></tp:taxon-name></italic> (<tp:taxon-name><tp:taxon-name-part taxon-name-part-type="order">Hymenoptera</tp:taxon-name-part></tp:taxon-name>, <tp:taxon-name><tp:taxon-name-part taxon-name-part-type="family">Eulophidae</tp:taxon-name-part></tp:taxon-name>) parasitizing <italic><tp:taxon-name><tp:taxon-name-part taxon-name-part-type="genus" reg="Eriocrania">Eriocrania</tp:taxon-name-part> <tp:taxon-name-part taxon-name-part-type="species" reg="semipurpurella">semipurpurella</tp:taxon-name-part> <tp:taxon-name-part taxon-name-part-type="subspecies" reg="alpina">alpina</tp:taxon-name-part></tp:taxon-name></italic> (<tp:taxon-name><tp:taxon-name-part taxon-name-part-type="order">Lepidoptera</tp:taxon-name-part></tp:taxon-name>, <tp:taxon-name><tp:taxon-name-part taxon-name-part-type="family">Eriocraniidae</tp:taxon-name-part></tp:taxon-name>) in China, with its biology and a key to Chinese known species</article-title><source>Zookeys</source><day>2</day><month>8</month><year>2017</year><volume>2017</volume><issue>687</issue><fpage>149</fpage><lpage>159</lpage><pub-id pub-id-type="doi">10.3897/zookeys.687.14903</pub-id></mixed-citation></tp:treatment-meta><tp:nomenclature><tp:taxon-name>
            <tp:taxon-name-part taxon-name-part-type="genus" reg="Pnigalio">Pnigalio</tp:taxon-name-part>
          </tp:taxon-name><tp:taxon-authority>Schrank, 1802</tp:taxon-authority><tp:nomenclature-citation-list><tp:nomenclature-citation><tp:taxon-name>
                <tp:taxon-name-part taxon-name-part-type="genus" reg="Pnigalio">Pnigalio</tp:taxon-name-part>
              </tp:taxon-name><comment>Schrank, 1802: 315. Type-species <tp:taxon-name><tp:taxon-name-part taxon-name-part-type="genus" reg="Ichneumon">Ichneumon</tp:taxon-name-part> <tp:taxon-name-part taxon-name-part-type="species" reg="pectinicornis">pectinicornis</tp:taxon-name-part></tp:taxon-name> L.</comment></tp:nomenclature-citation></tp:nomenclature-citation-list></tp:nomenclature><tp:treatment-sec sec-type="diagnosis" id="SECID0E3PAC"><title>Diagnosis.</title><p>Body color usually metallic blue-green to blue-black (only few species black and with or without metallic reflections). Head rounded, subtriangular or subrectangular, wider than high; antenna with 2 annelli, 3–4 funicle segments and 2–3 club segments; mandible subquadrate, usually with a strongly developed acute upper tooth and 4 rounded lower teeth. Pronotum campanulate to subrectangular; scutellum with 2 or 3 pairs of bristles; propodeum with strongly developed median carina, anterior 1/3 with tongue-like projection or without projection, plicae and costulae present or absent, sometimes with additional costulae either complete or incomplete; propodeal spiracle rounded to subovate. Fore wing usually hyaline, veins developed. Metasoma elongate-ovate to narrow and long (<xref ref-type="bibr" rid="B23">Yoshimoto 1983</xref>).</p></tp:treatment-sec><tp:treatment-sec sec-type="key" id="SECID0EHAAE"><title>Key to species of <italic><tp:taxon-name><tp:taxon-name-part taxon-name-part-type="genus" reg="Pnigalio">Pnigalio</tp:taxon-name-part></tp:taxon-name></italic> known in China</title><table-wrap content-type="key" position="anchor" orientation="portrait"><table id="TID0ERFAC" rules="all"><tbody><tr><td rowspan="1" colspan="1">1</td><td rowspan="1" colspan="1">Costulae of propodeum absent (Fig. <xref ref-type="fig" rid="F3">6</xref>), or if present, then weak and not reaching median carina (Fig. <xref ref-type="fig" rid="F3">9</xref>, arrow)</td><td rowspan="1" colspan="1">
                    <bold>2</bold>
                  </td></tr><tr><td rowspan="1" colspan="1">–</td><td rowspan="1" colspan="1">Costulae of propodeum present and reaching median carina</td><td rowspan="1" colspan="1">
                    <bold>4</bold>
                  </td></tr><tr><td rowspan="1" colspan="1">2</td><td rowspan="1" colspan="1">Axilla reticulate; fore wing length 2.3 × width, costal cell length 8.0 × width; hind leg (female) black except coxa with blue-green with purple metallic tinge</td><td rowspan="1" colspan="1">
                    <bold><italic><tp:taxon-name><tp:taxon-name-part taxon-name-part-type="genus" reg="Pnigalio">P.</tp:taxon-name-part> <tp:taxon-name-part taxon-name-part-type="species" reg="scabraxillae">scabraxillae</tp:taxon-name-part></tp:taxon-name></italic> Yang &amp; Yao</bold>
                  </td></tr><tr><td rowspan="1" colspan="1">–</td><td rowspan="1" colspan="1">Axilla weakly sculptured; fore wing (Fig. <xref ref-type="fig" rid="F4">11</xref>) length 2.7 × width, costal cell length 10.0 × width or fore wing length 2.1 × width, costal cell length 3.6 × width; hind femur, tibia, yellow to yellowish white (female)</td><td rowspan="1" colspan="1">
                    <bold>3</bold>
                  </td></tr><tr><td rowspan="1" colspan="1">3</td><td rowspan="1" colspan="1">Scape white; posterior margin of mesoscutum with three pairs of stout bristles; propodeal disc laterally reticulate; fore wing length 2.1 × width, costal cell length 3.6 × width; hind leg white, coxa smooth dorsally</td><td rowspan="1" colspan="1">
                    <bold><italic><tp:taxon-name><tp:taxon-name-part taxon-name-part-type="genus" reg="Pnigalio">P.</tp:taxon-name-part> <tp:taxon-name-part taxon-name-part-type="species" reg="maijishanensis">maijishanensis</tp:taxon-name-part></tp:taxon-name></italic> Yang &amp; Yao</bold>
                  </td></tr><tr><td rowspan="1" colspan="1">–</td><td rowspan="1" colspan="1">Scape blue-green with purple metallic tinge; posterior margin of mesoscutum with one pair of stout bristles (Fig. <xref ref-type="fig" rid="F3">6</xref>, arrow); propodeal disc laterally smooth (Fig. <xref ref-type="fig" rid="F3">6</xref>); fore wing (Fig. <xref ref-type="fig" rid="F4">11</xref>) length 2.7 × width, costal cell length 10.0 × width; hind femur, tibia (apical portion brown), yellow to yellowish white, coxa with coarse reticulate sculpture dorsally</td><td rowspan="1" colspan="1">
                    <bold><italic><tp:taxon-name><tp:taxon-name-part taxon-name-part-type="genus" reg="Pnigalio">P.</tp:taxon-name-part> <tp:taxon-name-part taxon-name-part-type="species" reg="eriocraniae">eriocraniae</tp:taxon-name-part></tp:taxon-name></italic> Li &amp;Yang, sp. n.</bold>
                  </td></tr><tr><td rowspan="1" colspan="1">4</td><td rowspan="1" colspan="1">Costula meeting anterior margin of propodeum or anterior part of median carina</td><td rowspan="1" colspan="1">
                    <bold>5</bold>
                  </td></tr><tr><td rowspan="1" colspan="1">–</td><td rowspan="1" colspan="1">Costula meeting median portion of median carina</td><td rowspan="1" colspan="1">
                    <bold>6</bold>
                  </td></tr><tr><td rowspan="1" colspan="1">5</td><td rowspan="1" colspan="1">Costula reaching anterior margin of propodeum or anterior part of median carina; mesoscutum with micro-reticulate sculpture</td><td rowspan="1" colspan="1">
                    <bold><italic><tp:taxon-name><tp:taxon-name-part taxon-name-part-type="genus" reg="Pnigalio">P.</tp:taxon-name-part> <tp:taxon-name-part taxon-name-part-type="species" reg="longulus">longulus</tp:taxon-name-part></tp:taxon-name></italic> (Zetterstedt)</bold>
                  </td></tr><tr><td rowspan="1" colspan="1">–</td><td rowspan="1" colspan="1">Costula reaching anterior 2/5 of median carina; mesoscutum with reticulate</td><td rowspan="1" colspan="1">
                    <bold><italic><tp:taxon-name><tp:taxon-name-part taxon-name-part-type="genus" reg="Pnigalio">P.</tp:taxon-name-part> <tp:taxon-name-part taxon-name-part-type="species" reg="flavipes">flavipes</tp:taxon-name-part></tp:taxon-name></italic> (Ashmead)</bold>
                  </td></tr><tr><td rowspan="1" colspan="1">6</td><td rowspan="1" colspan="1">Gaster of female 1.4–1.8 times as long as broad, usually shorter than mesosoma</td><td rowspan="1" colspan="1">
                    <bold>7</bold>
                  </td></tr><tr><td rowspan="1" colspan="1">–</td><td rowspan="1" colspan="1">Gaster of female twice as long as broad, longer than mesosoma</td><td rowspan="1" colspan="1">
                    <bold>8</bold>
                  </td></tr><tr><td rowspan="1" colspan="1">7</td><td rowspan="1" colspan="1">Hind tarsus of female with all segments from pale testaceous to fuscous, never white; inner face of mid-coxa with some setae</td><td rowspan="1" colspan="1">
                    <bold><italic><tp:taxon-name><tp:taxon-name-part taxon-name-part-type="genus" reg="Pnigalio">P.</tp:taxon-name-part> <tp:taxon-name-part taxon-name-part-type="species" reg="soemius">soemius</tp:taxon-name-part></tp:taxon-name></italic> (Walker)</bold>
                  </td></tr><tr><td rowspan="1" colspan="1">–</td><td rowspan="1" colspan="1">Hind tarsus of female with one to three basal segments whitish; inner face of mid-coxa without setae</td><td rowspan="1" colspan="1">
                    <bold><italic><tp:taxon-name><tp:taxon-name-part taxon-name-part-type="genus" reg="Pnigalio">P.</tp:taxon-name-part> <tp:taxon-name-part taxon-name-part-type="species" reg="agraules">agraules</tp:taxon-name-part></tp:taxon-name></italic> (Walker)</bold>
                  </td></tr><tr><td rowspan="1" colspan="1">8</td><td rowspan="1" colspan="1">Legs of female with femora and tibiae predominantly pale yellow, only slightly fuscous; in male the dark coloration is more extensive; mesosoma green; wings hyaline</td><td rowspan="1" colspan="1">
                    <bold><italic><tp:taxon-name><tp:taxon-name-part taxon-name-part-type="genus" reg="Pnigalio">P.</tp:taxon-name-part> <tp:taxon-name-part taxon-name-part-type="species" reg="phragmitis">phragmitis</tp:taxon-name-part></tp:taxon-name></italic> (Erdös)</bold>
                  </td></tr><tr><td rowspan="1" colspan="1">–</td><td rowspan="1" colspan="1">Legs of female reddish-testaceous, blackish, or often a combination of the two colors, never pale yellow; mesosoma bronze-green or blue-green to almost black; fore wing of female usually with yellowish or greyish tinge</td><td rowspan="1" colspan="1">
                    <bold><italic><tp:taxon-name><tp:taxon-name-part taxon-name-part-type="genus" reg="Pnigalio">P.</tp:taxon-name-part> <tp:taxon-name-part taxon-name-part-type="species" reg="pectinicornis">pectinicornis</tp:taxon-name-part></tp:taxon-name></italic> (L.)</bold>
                  </td></tr></tbody></table></table-wrap></tp:treatment-sec><tp:treatment-sec><!--Section generated to contain objects referenced in tp:taxon-treatment.--><fig id="F3" position="float" orientation="portrait"><label>Figures 3–10.</label><caption><p>
          <italic><tp:taxon-name><tp:taxon-name-part taxon-name-part-type="genus" reg="Pnigalio">Pnigalio</tp:taxon-name-part> <tp:taxon-name-part taxon-name-part-type="species" reg="eriocraniae">eriocraniae</tp:taxon-name-part></tp:taxon-name></italic> Li &amp; Yang, sp. n., female (<bold>3, 5–10</bold>) male (<bold>4</bold>). <bold>3</bold> Head, anterior view <bold>4</bold> Antennal flagellum <bold>5</bold> Antenna <bold>6</bold> Mesosoma, dorsal view (bristle, arrow) <bold>7</bold> Mesosoma, lateral view <bold>8</bold> Hind tarsi <bold>9</bold> Propodeum (costula, arrow) <bold>10</bold> Metasoma, dorsal view.</p></caption><graphic xmlns:xlink="http://www.w3.org/1999/xlink" xlink:href="zookeys-687-149-g003.jpg" position="float" orientation="portrait" xlink:type="simple" id="oo_148142.jpg"/></fig><fig id="F4" position="float" orientation="portrait"><label>Figure 11.</label><caption><p>
          <italic><tp:taxon-name><tp:taxon-name-part taxon-name-part-type="genus" reg="Pnigalio">Pnigalio</tp:taxon-name-part> <tp:taxon-name-part taxon-name-part-type="species" reg="eriocraniae">eriocraniae</tp:taxon-name-part></tp:taxon-name></italic> Li &amp; Yang, sp. n., female, holotype, wings.</p></caption><graphic xmlns:xlink="http://www.w3.org/1999/xlink" xlink:href="zookeys-687-149-g004.jpg" position="float" orientation="portrait" xlink:type="simple" id="oo_148143.jpg"/></fig></tp:treatment-sec><ref-list><ref id="B23"><mixed-citation xmlns:xlink="http://www.w3.org/1999/xlink" xlink:type="simple">
          <person-group><name name-style="western"><surname>Yoshimoto</surname><given-names>CM</given-names></name></person-group> (<year>1983</year>) <article-title>Review of North American <italic><tp:taxon-name><tp:taxon-name-part taxon-name-part-type="genus">Pnigalio</tp:taxon-name-part></tp:taxon-name></italic> Schrank (<tp:taxon-name><tp:taxon-name-part taxon-name-part-type="order">Hymenoptera</tp:taxon-name-part></tp:taxon-name>: <tp:taxon-name><tp:taxon-name-part taxon-name-part-type="family">Eulophidae</tp:taxon-name-part></tp:taxon-name>).</article-title> <source>The Canadian Entomoligist</source> <volume>115</volume>(<issue>8</issue>): <fpage>971</fpage>–<lpage>1000</lpage>. <ext-link xlink:type="simple" ext-link-type="doi" xlink:href="10.4039/Ent115971-8">https://doi.org/10.4039/Ent115971-8</ext-link></mixed-citation></ref></ref-list></tp:taxon-treatment>
