# Supplementary material for: A new species of Pnigalio (Hymenoptera, Eulophidae) parasitizing Eriocrania semipurpurella alpina (Lepidoptera, Eriocraniidae) in China, with its biology and a key to Chinese known species
Source: Zookeys. 2017 Aug 2;(687):149–59. doi: 10.3897/zookeys.687.14903 (PMC5672578; doi:10.3897/zookeys.687.14903)
Supplement: XML Treatment for Pnigalio eriocraniae [file zookeys.687.14903-treatment2.xml]

<!DOCTYPE tp:taxon-treatment
  PUBLIC "-//TaxonX//DTD Taxonomic Treatment Publishing DTD v0 20100105//EN" "tax-treatment-NSO.dtd">
<tp:taxon-treatment xmlns:tp="http://www.plazi.org/taxpub"><tp:treatment-meta><kwd-group><label>Taxon classification</label><kwd><named-content xmlns:xlink="http://www.w3.org/1999/xlink" content-type="kingdom">Animalia</named-content></kwd><kwd><named-content xmlns:xlink="http://www.w3.org/1999/xlink" content-type="order">Hymenoptera</named-content></kwd><kwd><named-content xmlns:xlink="http://www.w3.org/1999/xlink" content-type="family">Eulophidae</named-content></kwd></kwd-group><mixed-citation publication-type="journal"><person-group><name><surname>Li</surname><given-names>Tao</given-names></name><name><surname>Yang</surname><given-names>Zhong-Qi</given-names></name><name><surname>Sun</surname><given-names>Shu-Ping</given-names></name><name><surname>Wang</surname><given-names>Rong</given-names></name></person-group><article-title>A new species of <italic><tp:taxon-name><tp:taxon-name-part taxon-name-part-type="genus" reg="Pnigalio">Pnigalio</tp:taxon-name-part></tp:taxon-name></italic> (<tp:taxon-name><tp:taxon-name-part taxon-name-part-type="order">Hymenoptera</tp:taxon-name-part></tp:taxon-name>, <tp:taxon-name><tp:taxon-name-part taxon-name-part-type="family">Eulophidae</tp:taxon-name-part></tp:taxon-name>) parasitizing <italic><tp:taxon-name><tp:taxon-name-part taxon-name-part-type="genus" reg="Eriocrania">Eriocrania</tp:taxon-name-part> <tp:taxon-name-part taxon-name-part-type="species" reg="semipurpurella">semipurpurella</tp:taxon-name-part> <tp:taxon-name-part taxon-name-part-type="subspecies" reg="alpina">alpina</tp:taxon-name-part></tp:taxon-name></italic> (<tp:taxon-name><tp:taxon-name-part taxon-name-part-type="order">Lepidoptera</tp:taxon-name-part></tp:taxon-name>, <tp:taxon-name><tp:taxon-name-part taxon-name-part-type="family">Eriocraniidae</tp:taxon-name-part></tp:taxon-name>) in China, with its biology and a key to Chinese known species</article-title><source>Zookeys</source><day>2</day><month>8</month><year>2017</year><volume>2017</volume><issue>687</issue><fpage>149</fpage><lpage>159</lpage><pub-id pub-id-type="doi">10.3897/zookeys.687.14903</pub-id></mixed-citation></tp:treatment-meta><tp:nomenclature><tp:taxon-name>
            <tp:taxon-name-part taxon-name-part-type="genus" reg="Pnigalio">Pnigalio</tp:taxon-name-part>
            <tp:taxon-name-part taxon-name-part-type="species" reg="eriocraniae">eriocraniae</tp:taxon-name-part>
            <object-id xmlns:xlink="http://www.w3.org/1999/xlink" content-type="zoobank" xlink:type="simple">http://zoobank.org/22A447DD-FD41-47E4-AAA1-245E6DB6C4A4</object-id>
          </tp:taxon-name><tp:taxon-authority>Li &amp; Yang</tp:taxon-authority><tp:taxon-status xmlns:xlink="http://www.w3.org/1999/xlink" xlink:type="simple">sp. n.</tp:taxon-status><xref ref-type="fig" rid="F1">Figures 1</xref><xref ref-type="fig" rid="F2">, 2</xref><xref ref-type="fig" rid="F3">, 3–10</xref><xref ref-type="fig" rid="F4">, 11</xref><xref ref-type="fig" rid="F5">, 12–17</xref></tp:nomenclature><tp:treatment-sec sec-type="etymology" id="SECID0EPNAE"><title>Etymology.</title><p>The specific name is derived from the host’s generic name <italic><tp:taxon-name><tp:taxon-name-part taxon-name-part-type="genus" reg="Eriocrania">Eriocrania</tp:taxon-name-part></tp:taxon-name></italic>.</p></tp:treatment-sec><tp:treatment-sec sec-type="type material" id="SECID0E3NAE"><title>Type material.</title><p>Holotype, ♀, (<abbrev xmlns:xlink="http://www.w3.org/1999/xlink" content-type="institution" xlink:title="Insect Museum of the General Station of Forest Pest Management" id="ABBRID0ECOAE" xlink:type="simple">GSFPM</abbrev>), Ganchonggou, Huzhu County, Qinghai Province, leg. Tao Li, 31 May 2011, collected using intercept traps. Paratypes (101♀♀ 60♂♂): (<abbrev xmlns:xlink="http://www.w3.org/1999/xlink" content-type="institution" xlink:title="Insect Museum of the General Station of Forest Pest Management" id="ABBRID0EHOAE" xlink:type="simple">GSFPM</abbrev>, 36♀♀ 12♂♂ are deposited in <named-content xmlns:xlink="http://www.w3.org/1999/xlink" content-type="dwc:institutional_code" xlink:type="simple">CAF</named-content>): 32♀♀ 2♂♂, same data as holotype; 1♀ 4♂♂, same but 10 May 2011; 13♀♀ 15♂♂, same, 30 May 2011; 9♀♀ 5♂♂, same, 1 June 2011; 5♀♀ 9♂♂, same, 2 June 2011; 5♀♀ 3♂♂ (reared from larva of <italic><tp:taxon-name><tp:taxon-name-part taxon-name-part-type="genus" reg="Eriocrania">Eriocrania</tp:taxon-name-part> <tp:taxon-name-part taxon-name-part-type="species" reg="semipurpurella">semipurpurella</tp:taxon-name-part> <tp:taxon-name-part taxon-name-part-type="subspecies" reg="alpina">alpina</tp:taxon-name-part></tp:taxon-name></italic> Xu), same, 27 June 2011; 11♀♀ 6♂♂ (reared), same, 28 June 2011; 7♀♀ 4♂♂(reared), same, 29 June 2011; 18♀♀ 12♂♂ (reared), same, 30 June 2011.</p></tp:treatment-sec><tp:treatment-sec sec-type="diagnosis" id="SECID0EAPAE"><title>Diagnosis.</title><p>Body (Fig. <xref ref-type="fig" rid="F1">1</xref>) green to blue-green with purple metallic tinge. Antenna (Fig. <xref ref-type="fig" rid="F3">5</xref>) dark brown. Scape same color as body. Posterior margin of mesoscutum with one pair of bristles (Fig. <xref ref-type="fig" rid="F3">6</xref>, arrows). Propodeal disc smooth; costulae absent (Fig. <xref ref-type="fig" rid="F3">6</xref>) or if present, then weak and not reaching median carina (Fig. <xref ref-type="fig" rid="F3">9</xref>, arrow). Fore wing (Fig. <xref ref-type="fig" rid="F4">11</xref>) length 2.7 × width; costal cell length 10.0 × width. Hind coxa (Fig. <xref ref-type="fig" rid="F3">7</xref>) coarse reticulate dorsally; hind femur, tibia (apical portion brown), yellow to yellowish white.</p><fig id="F1" position="float" orientation="portrait"><label>Figure 1.</label><caption><p>
          <italic><tp:taxon-name><tp:taxon-name-part taxon-name-part-type="genus" reg="Pnigalio">Pnigalio</tp:taxon-name-part> <tp:taxon-name-part taxon-name-part-type="species" reg="eriocraniae">eriocraniae</tp:taxon-name-part></tp:taxon-name></italic> Li &amp; Yang, sp. n., female, holotype, habitus lateral.</p></caption><graphic xmlns:xlink="http://www.w3.org/1999/xlink" xlink:href="zookeys-687-149-g001.jpg" position="float" orientation="portrait" xlink:type="simple" id="oo_148140.jpg"/></fig></tp:treatment-sec><tp:treatment-sec sec-type="description" id="SECID0ECQAE"><title>Description.</title><p>
            <italic>Female</italic>, holotype (Fig. <xref ref-type="fig" rid="F1">1</xref>). Length of body of females 3.1–3.4 mm. and of fore wing 2.8–3.0 mm. Body green to blue-green with purple metallic tinge. <!--PageBreak-->Vertex golden-green. Antenna (Fig. <xref ref-type="fig" rid="F3">5</xref>) dark brown. Mandible brown. Maxillary and labial palpi, tegula, fore leg (coxa same color as body, tarsi and claw pale brown), mid leg (coxa same color as body, tarsus 4 brown), hind leg (coxa same color as body, apical portion of tibia and tarsi 3–4 brown) yellow to yellowish white. Wing membrane hyaline, venation and pilosity brown.</p><p>
            <italic>Head.</italic> In dorsal view, width 2.8 × length. Ocellar triangle convex, micro-reticulate, smooth with long brown setae. Ocelli medium-sized, and lateral areas of ocellar triangle concave. POL 1.7 × OOL, OOL 1.6 × OD. Area between eyes and ocellar triangle smooth. Head (Fig. <xref ref-type="fig" rid="F3">3</xref>) in anterior view width 1.4 × height. Eye oval, with dense microtrichia; length 1.3 × width. Malar space 0.5 × length of eye, malar sulcus straight and obvious. Face (Fig. <xref ref-type="fig" rid="F3">3</xref>) smooth, micro-reticulate texture, with sparse long white setae; Median portion of lower face with fine transverse wrinkles. Lower margin of toruli located above ventral line of eyes (Fig. <xref ref-type="fig" rid="F3">3</xref>). Distance between toruli 0.9 × diameter of toruli, 0.7 × distance between socket and eye. Antenna (Fig. <xref ref-type="fig" rid="F3">5</xref>) with 4 funiculars and 2 clavomeres. Scape length 3.8 × its width, reaching median ocellus, 3.3 × as long as pedicel. Pedicel length 1.4 × its width. Funicle 1 length 2.8 × as long as pedicel. Ratio <!--PageBreak-->of length of funicles 1.6:1.4:1.3:1.0, and ratio of width 1.0:1.1:1.1:1.1. Clavomere 1 length 1.3 × as long as segment 2.</p><p>
          	<fig id="F2" position="float" orientation="portrait"><label>Figure 2.</label><caption><p>
          <italic><tp:taxon-name><tp:taxon-name-part taxon-name-part-type="genus" reg="Pnigalio">Pnigalio</tp:taxon-name-part> <tp:taxon-name-part taxon-name-part-type="species" reg="eriocraniae">eriocraniae</tp:taxon-name-part></tp:taxon-name></italic> Li &amp; Yang, sp. n., male, paratype, habitus lateral.</p></caption><graphic xmlns:xlink="http://www.w3.org/1999/xlink" xlink:href="zookeys-687-149-g002.jpg" position="float" orientation="portrait" xlink:type="simple" id="oo_148141.jpg"/></fig>
            <italic>Mesosoma</italic> (Figs <xref ref-type="fig" rid="F3">6–7</xref>). Width about 1.2 × as long as head. Mesosoma reticulate, length 1.4 × width. Pronotum length 0.3 × as long as mesoscutum, width 0.7 × mesoscutum. Mesoscutum (Fig. <xref ref-type="fig" rid="F3">6</xref>) slightly convex, length 0.7 × its width, with dense white setae; anterior half of notaulus obvious; median and apical portions of mesoscutum reticulate, setae relatively sparse; posterior margin with one pair of stout bristles (Fig. <xref ref-type="fig" rid="F3">6</xref>, arrows). Axilla elongate, micro-reticulate. Mesoscutellum (Fig. <xref ref-type="fig" rid="F3">6</xref>) nearly circular, sublaterally more coarsely reticulate than apical and median portions; laterally micro-reticulate; with two pairs of bristles. Dorsellum narrow, median length 0.6 × as long as propodeum length. Propodeal disc (Figs <xref ref-type="fig" rid="F3">6</xref>, <xref ref-type="fig" rid="F3">9</xref>) smooth; width of median area 1.6 × its length; costula incomplete (Fig. <xref ref-type="fig" rid="F3">9</xref>, arrow); spiracles nearly circular, posterior to hind margin of metanotum; callus densely setose. Fore wing (Fig. <xref ref-type="fig" rid="F4">11</xref>) length 2.7 × width; costal cell length 10.0 × width; area of speculum mostly bare posterior to parastigma; marginal vein length 1.3 × length of submarginal vein, 1.8 × length of postmarginal vein; postmarginal vein length 2.1 × length of stigma. Lateral and ventral panel of pronotum and prepectus with coarse reticulate sculpture; mesepisternum (Fig. <xref ref-type="fig" rid="F3">7</xref>) imbricate anteriorly; subalar area and upper mesepimeron smooth. Dorsal area of hind coxa (Fig. <xref ref-type="fig" rid="F3">7</xref>) reticulate; basitarsus (Fig. <xref ref-type="fig" rid="F3">8</xref>) length 0.8 × as long as tarsus 2.</p><p>
            <italic>Metasoma</italic> (Fig. <xref ref-type="fig" rid="F3">10</xref>). Elongate-ovate in dorsal view; length about equal to head plus mesosoma, 2.0 × width of metasoma. Tergite 1 smooth; lateral area of tergite 2 with sparse white setae; sub-lateral portion of tergite 3 with sparse white setae; tergites 4–7 with dense setae; ratio of length of tergites 7.0:2.5:3.0:3.5:4.0:2.0. Ovipositor sheath slightly longer than apex of metasoma.</p><p>
          	<fig id="F3" position="float" orientation="portrait"><label>Figures 3–10.</label><caption><p>
          <italic><tp:taxon-name><tp:taxon-name-part taxon-name-part-type="genus" reg="Pnigalio">Pnigalio</tp:taxon-name-part> <tp:taxon-name-part taxon-name-part-type="species" reg="eriocraniae">eriocraniae</tp:taxon-name-part></tp:taxon-name></italic> Li &amp; Yang, sp. n., female (<bold>3, 5–10</bold>) male (<bold>4</bold>). <bold>3</bold> Head, anterior view <bold>4</bold> Antennal flagellum <bold>5</bold> Antenna <bold>6</bold> Mesosoma, dorsal view (bristle, arrow) <bold>7</bold> Mesosoma, lateral view <bold>8</bold> Hind tarsi <bold>9</bold> Propodeum (costula, arrow) <bold>10</bold> Metasoma, dorsal view.</p></caption><graphic xmlns:xlink="http://www.w3.org/1999/xlink" xlink:href="zookeys-687-149-g003.jpg" position="float" orientation="portrait" xlink:type="simple" id="oo_148142.jpg"/></fig>
            <italic>Male</italic> (Figs <xref ref-type="fig" rid="F2">2</xref>, <xref ref-type="fig" rid="F5">17</xref>). Length of body 2.1–2.6 mm, and of fore wing 2.1–2.3 mm. Similar to female except as follows: Antennal (Fig. <xref ref-type="fig" rid="F3">4</xref>) flagellum dark brown; fore leg with coxa same color as body, basal half of femur brown with purple metallic tinge, apical tarsomere brown; mid leg with coxa same color as body, most of femur brown with purple metallic tinge, tarsus 4 brown); hind leg with coxa, most of femur same color as body, trochanters, apical half of tibia, tarsus 4 brown to fuscous, apex of femur and basal half of tibia yellowish brown; apex of tergite 1, tergite 2 and basal half of <!--PageBreak-->tergite 3 yellowish white to yellowish brown. Scape length 3.2 × width, 4.7 × length of pedicel; pedicle nearly circular; ratio of length of funiculars (Fig. <xref ref-type="fig" rid="F3">4</xref>) 1.0:1.6:1.6:3.1; funiculars 1–3 pectinate, projections with long setae. Dorsellum smooth, micro-reticulate. Costula absent.</p></tp:treatment-sec><tp:treatment-sec sec-type="variation" id="SECID0EZTAE"><title>Variation.</title><p>The variation of specimens is mainly focus on the body color, size, and costulae absent or present. The body color green with metallic tinge (26♀♀ 13♂♂) to blue-green with purple metallic tinge (76♀♀ 47♂♂); tarsi 1–3 of fore leg yellowish (72♀♀, others pale brown); apical portion of mid tibia brown (68♀♀); costula weak (79♀♀, Fig. <xref ref-type="fig" rid="F3">9</xref>) or absent (23♀♀ 60♂♂, Fig. <xref ref-type="fig" rid="F3">6</xref>). Costulae of male absent.</p></tp:treatment-sec><tp:treatment-sec sec-type="biology" id="SECID0EHUAE"><title>Biology.</title><p>Parasitoid eggs were deposited on the surface of the host’s cuticle (Fig. <xref ref-type="fig" rid="F5">12</xref>). It is a larval ectoparasitoid (Fig. <xref ref-type="fig" rid="F5">13</xref>) of the third to fourth instar larvae of <italic><tp:taxon-name><tp:taxon-name-part taxon-name-part-type="genus" reg="Eriocrania">E.</tp:taxon-name-part> <tp:taxon-name-part taxon-name-part-type="species" reg="semipurpurella">s.</tp:taxon-name-part> <tp:taxon-name-part taxon-name-part-type="subspecies" reg="alpina">alpina</tp:taxon-name-part></tp:taxon-name></italic> Xu (<tp:taxon-name><tp:taxon-name-part taxon-name-part-type="order">Lepidoptera</tp:taxon-name-part></tp:taxon-name>, <tp:taxon-name><tp:taxon-name-part taxon-name-part-type="family">Eriocraniidae</tp:taxon-name-part></tp:taxon-name>) which forms leaf mines on birch trees, <italic><tp:taxon-name><tp:taxon-name-part taxon-name-part-type="genus" reg="Betula">Betula</tp:taxon-name-part> <tp:taxon-name-part taxon-name-part-type="species" reg="platyphylla">platyphylla</tp:taxon-name-part></tp:taxon-name></italic> Suk., <italic><tp:taxon-name><tp:taxon-name-part taxon-name-part-type="genus" reg="Betula">B.</tp:taxon-name-part> <tp:taxon-name-part taxon-name-part-type="species" reg="albo-sinensis">albo-sinensis</tp:taxon-name-part></tp:taxon-name></italic> Burkill and <italic><tp:taxon-name><tp:taxon-name-part taxon-name-part-type="genus" reg="Betula">B.</tp:taxon-name-part> <tp:taxon-name-part taxon-name-part-type="species" reg="utilis">utilis</tp:taxon-name-part></tp:taxon-name></italic> D. Don (<tp:taxon-name><tp:taxon-name-part taxon-name-part-type="family">Betulaceae</tp:taxon-name-part></tp:taxon-name>) in Qinghai Province.</p><fig id="F4" position="float" orientation="portrait"><label>Figure 11.</label><caption><p>
          <italic><tp:taxon-name><tp:taxon-name-part taxon-name-part-type="genus" reg="Pnigalio">Pnigalio</tp:taxon-name-part> <tp:taxon-name-part taxon-name-part-type="species" reg="eriocraniae">eriocraniae</tp:taxon-name-part></tp:taxon-name></italic> Li &amp; Yang, sp. n., female, holotype, wings.</p></caption><graphic xmlns:xlink="http://www.w3.org/1999/xlink" xlink:href="zookeys-687-149-g004.jpg" position="float" orientation="portrait" xlink:type="simple" id="oo_148143.jpg"/></fig><p>The prepupa (Fig. <xref ref-type="fig" rid="F5">14</xref>) is motionless, fusiform and with distinct lateral protuberances along the abdominal segments, length of body about 0.6–0.7 mm. The pupa is initially white to white brown (Fig. <xref ref-type="fig" rid="F5">15</xref>) and then begins to darken to brown or black (Fig. <xref ref-type="fig" rid="F5">16</xref>), with length 0.4–0.5 mm.</p></tp:treatment-sec><tp:treatment-sec sec-type="distribution" id="SECID0ECXAE"><title>Distribution.</title><p>Northwestern China (Qinghai Province)</p></tp:treatment-sec><tp:treatment-sec sec-type="remarks" id="SECID0EHXAE"><title>Remarks.</title><p>The new species is similar to <italic><tp:taxon-name><tp:taxon-name-part taxon-name-part-type="genus" reg="Pnigalio">Pnigalio</tp:taxon-name-part> <tp:taxon-name-part taxon-name-part-type="species" reg="maijishanensis">maijishanensis</tp:taxon-name-part></tp:taxon-name></italic> Yang &amp; Yao but can be distinguished from the latter by the following combination of characters: scape blue-green with purple metallic tinge; propodeal disc laterally smooth; hind coxa with coarse reticulate sculpture dorsally; hind femur, tibia (apical portion brown), yellow to yellowish white. In addition, the shape of the costulae and the stout bristle are different as indicated in the key.</p><fig id="F5" position="float" orientation="portrait"><label>Figures 12–17.</label><caption><p>The preimaginal stages of <italic><tp:taxon-name><tp:taxon-name-part taxon-name-part-type="genus" reg="Pnigalio">Pnigalio</tp:taxon-name-part> <tp:taxon-name-part taxon-name-part-type="species" reg="eriocraniae">eriocraniae</tp:taxon-name-part></tp:taxon-name></italic> Li &amp; Yang, sp. n. <bold>12</bold> Egg on 4th instar larva of <italic><tp:taxon-name><tp:taxon-name-part taxon-name-part-type="genus" reg="Eriocrania">E.</tp:taxon-name-part> <tp:taxon-name-part taxon-name-part-type="species" reg="semipurpurella">semipurpurella</tp:taxon-name-part> <tp:taxon-name-part taxon-name-part-type="subspecies" reg="alpina">alpina</tp:taxon-name-part></tp:taxon-name></italic>, arrow <bold>13</bold> Larva of <italic><tp:taxon-name><tp:taxon-name-part taxon-name-part-type="genus" reg="Pnigalio">P.</tp:taxon-name-part> <tp:taxon-name-part taxon-name-part-type="species" reg="eriocraniae">eriocraniae</tp:taxon-name-part></tp:taxon-name></italic> parasitizing 4th instar larva of <italic><tp:taxon-name><tp:taxon-name-part taxon-name-part-type="genus" reg="Eriocrania">E.</tp:taxon-name-part> <tp:taxon-name-part taxon-name-part-type="species" reg="semipurpurella">s.</tp:taxon-name-part> <tp:taxon-name-part taxon-name-part-type="subspecies" reg="alpina">alpina</tp:taxon-name-part></tp:taxon-name></italic> <bold>14</bold> Prepupa <bold>15</bold> Early pupa <bold>16</bold> Mature pupa <bold>17</bold> Emerged male.</p></caption><graphic xmlns:xlink="http://www.w3.org/1999/xlink" xlink:href="zookeys-687-149-g005.jpg" position="float" orientation="portrait" xlink:type="simple" id="oo_148144.jpg"/></fig></tp:treatment-sec></tp:taxon-treatment>
